# Supplementary material for: Alternative translational initiation of ATP sulfurylase underlying dual localization of sulfate assimilation pathways in plastids and cytosol in Arabidopsis thaliana
Source: Front Plant Sci. 2015 Jan 5;5:750. doi: 10.3389/fpls.2014.00750 (PMC4283515; doi:10.3389/fpls.2014.00750)
Supplement: Supplementary file 1 [file Table1.XLSX]

## Sheet: Sheet1
Supplemental Table S1: Sequences of primers used for the cloning of ATPS2-dual-Luc, ATPS2(5’UTR-Val77)-GFP, ATPS2FL-GFP and ATPS1(5’UTR-Val63)-GFP chimeric genes. Restriction enzyme sites are underlined. Sequences that anneal to ATPS2 or ATPS1 genes are in bold and stop codons are in italic. DNA template used for the first step of overlap-extension PCR are specified (right column).
Primer names		Sequences (5' - 3')	DNA template
1F	Bam-ATPS2-F	AAAGGATCCAAAAAAGCAAAGGAGCCAAAAGTGGAATAACG	Genomic DNA (Col-0)
1R	ATPS2-RLuc-R	CATCCGTTTCCTTTGTTCTGGATCATAAACTTTCGAAGTCATGTGAGAAACGTAAGAGGATCTGATC
2F	RLuc-ATPS2-F	GATTCATGTCTCTTATGATCAGATCCTCTTACGTTTCTCACATGACTTCGAAAGTTTATGATCCAGAAC	Rluc cDNA
2R	RLuc-ATPS2-R	GGATGGTTTTGAGTTTCTAGGTTGGAAGAGAGTGATTTATTGTTCATTTTTGAGAACTCGCTC
3F	ATPS2-FLuc-F	CGTTCGTTGAGCGAGTTCTCAAAAATGAACAATAAATCACTCTCTTCCAACCTAGAAACTC	Genomic DNA (Col-0)
3R	ATPS2-FLuc-R	CGCCGGGCCTTTCTTTATGTTTTTGGCGTCTTCCATTACAATCAATTCCACCAATTCACC
4F	FLuc-ATPS2-F	CGACGGTGGTGAATTGGTGGAATTGATTGTAATGGAAGACGCCAAAAACATAAAGAAAGG	Fluc cDNA
4R	Not-FLuc-R	TTTGCGGCCGCTTACACGGCGATCTTTCCGCCCTTCTTGG
5R	ATPS2-GFP-R	GGTGAACAGCTCCTCGCCCTTGCTCACCATTACAATCAATTCCACCAATTCACC	Genomic DNA (Col-0)
6F	GFP-ATPS2-F	GACGGTGGTGAATTGGTGGAATTGATTGTAATGGTGAGCAAGGGCGAGGAGCTG	35Ω-sGFP(S65T) vector (Chiu et al., 1996)
6R	Not-GFP-R	GCGGCCGCTTTACTTGTACAGCTCGTCCATGCC
7R	ATPS2-FL-GFP-R	GGTGAACAGCTCCTCGCCCTTGCTCACCATGGCTGAAACAACGGCTTGTTGTTTTGC	Genomic DNA (Col-0)
8F	GFP-ATPS2-FL-F	GACGGTGGTGAATTGGTGGAATTGATTGTACCGGAAACTGAGATTGGAGTGAAG
9F	Bam-ATPS1-F	AAAGGATCCACTATAAACTCTATAAAAACCAATTTTCACTTCC	Genomic DNA (Col-0)
9R	ATPS1-GFP-R	GGTGAACAGCTCCTCGCCCTTGCTCACCATCACGATGAGCTCTACAAGCTTACC
10F	GFP-ATPS1-F	GACGGTGGTAAGCTTGTAGAGCTCATCGTGATGGTGAGCAAGGGCGAGGAGCTG	35Ω-sGFP(S65T) vector (Chiu et al., 1996)
