# Supplementary material for: Alternative translational initiation of ATP sulfurylase underlying dual localization of sulfate assimilation pathways in plastids and cytosol in Arabidopsis thaliana
Source: Front Plant Sci. 2015 Jan 5;5:750. doi: 10.3389/fpls.2014.00750 (PMC4283515; doi:10.3389/fpls.2014.00750)
Supplement: Supplementary file 2 [file Table2.XLSX]

## Sheet: Sheet1
Supplemental Table S2: Sequences of primer pairs used for the site-directed mutagenesis of ATPS2-dual-Luc and ATPS2-GFP chimeric genes. The positions of nucleotide substitutions to create missense mutations are bold underlined (ATG to CTG). The resultant amino acid substitution is specified in the primer name (e.g. ATPS2-M1L-F and ATPS2-M1L-R used to change Met1 (ATG start codon) to Leu1 (CTG cod…
Primers	Sequences (5' - 3')
FLuc-M1L-F	GGTGGAATTGATTGTACTGGAAGACGCCAAAAAC
FLuc-M1L-R	GTTTTTGGCGTCTTCCAGTACAATCAATTCCACC
ATPS2-M1L/M4L-F	CAACAAGATTCCTGTCTCTTCTGATCAGATCCTC
ATPS2-M1L/M4L-R	GAGGATCTGATCAGAAGAGACAGGAATCTTGTTG
ATPS2-M52L/M58L-F	CGAAACCTAACACTGCAATCTGTTTCGAAACTGACTGTTAAGAGC
ATPS2-M52L/M58L-R	GCTCTTAACAGTCAGTTTCGAAACAGATTGCAGTGTTAGGTTTCG
ATPS2-M1L-F	GCTATCTTCAACAAGATTCCTGTCTCTTATGATCAGATCC
ATPS2-M1L-R	GGATCTGATCATAAGAGACAGGAATCTTGTTGAAGATAGC
ATPS2-M4L-F	CAACAAGATTCATGTCTCTTCTGATCAGATCCTCTTACG
ATPS2-M4L-R	CGTAAGAGGATCTGATCAGAAGAGACATGAATCTTGTTG
ATPS2-M52L-F	GTCTATAAACGAAACCTAACACTGCAATCTGTTTCGAAAATGAC
ATPS2-M52L-R	GTCATTTTCGAAACAGATTGCAGTGTTAGGTTTCGTTTATAGAC
ATPS2-M58L-F	GCAATCTGTTTCGAAACTGACTGTTAAGAGCTCGTTG
ATPS2-M58L-R	CAACGAGCTCTTAACAGTCAGTTTCGAAACAGATTGC
GFP-M1L-F	GGTGGAATTGATTGTACTGGTGAGCAAGGGCGAG
GFP-M1L-R	CTCGCCCTTGCTCACCAGTACAATCAATTCCACC
