# Supplementary material for: Alternative translational initiation of ATP sulfurylase underlying dual localization of sulfate assimilation pathways in plastids and cytosol in Arabidopsis thaliana
Source: Front Plant Sci. 2015 Jan 5;5:750. doi: 10.3389/fpls.2014.00750 (PMC4283515; doi:10.3389/fpls.2014.00750)
Supplement: Supplementary file 3 [file Table3.XLSX]

## Sheet: Sheet1
Supplemental Table S3: DNA template and pairs of primers used for the insertion of site-directed missense mutations in p35S:ATPS2-dual-Luc and p35S:ATPS2-GFP chimeric constructs.
Desired construct	DNA template	Forward primer	Reverse primer
ATPS2-FLucM1L	p35S :ATPS2-dual-Luc (WT)	FLuc-M1L-F	FLuc-M1L-R
ATPS2M52L/M58L-FLuc		ATPS2-M52L/M58L-F	ATPS2-M52L/M58L-R
ATPS2M52L-FLucM1L	ATPS2-FLucM1L	ATPS2-M52L-F	ATPS2-M52L-R
ATPS2M58L-FLucM1L		ATPS2-M58L-F	ATPS2-M58L-R
ATPS2M52L/M58L-FLucM1L	ATPS2M52L/M58L-FLuc	FLuc-M1L-F	FLuc-M1LR
ATPS2-GFPM1L	p35S :ATPS2(5’UTR-Val77)-GFP	GFP-M1L-F	GFP-M1L
ATPS2M1L/M4L-GFP		ATPS2-M1L/M4L-F	ATPS2-M1L/M4L
ATPS2M52L-GFP		ATPS2-M52L-F	ATPS2-M52L-R
ATPS2M58L-GFP		ATPS2-M58L-F	ATPS2-M58L-R
ATPS2M52L/M58L-GFP		ATPS2-M52L/M58L-F	ATPS2-M52L/M58L-R
ATPS2M1L/M4L-GFPM1L	ATPS2M1L/M4L-GFP	GFP-M1L-F	GFP-M1L-R
ATPS2M52L/M58L-GFPM1L	ATPS2M52L/M58L-GFP	GFP-M1L-F	GFP-M1L-R
ATPS2M1L/M4L/M52L-GFPM1L	ATPS2M1L/M4L-GFPM1L	ATPS2-M52L-F	ATPS2-M52L-R
ATPS2M1L/M4L/M58L-GFPM1L		ATPS2-M58L-F	ATPS2-M58L-R
ATPS2M1L/M52L/M58L-GFPM1L	ATPS2M52L/M58L-GFPM1L	ATPS2-M1L-F	ATPS2-M1L-R
ATPS2M4L/M52L/M58L-GFPM1L		ATPS2-M4L-F	ATPS2-M4L-R
