# Supplementary material for: Alternative translational initiation of ATP sulfurylase underlying dual localization of sulfate assimilation pathways in plastids and cytosol in Arabidopsis thaliana
Source: Front Plant Sci. 2015 Jan 5;5:750. doi: 10.3389/fpls.2014.00750 (PMC4283515; doi:10.3389/fpls.2014.00750)
Supplement: Supplementary file 4 [file Table4.XLSX]

## Sheet: Sheet1
Supplemental Table S4: Sequences of primers used for the cloning of ATPS2 gene for creation of transgenic plants expressing ATPS2-GFP fusion proteins (wild-type or mutated). Restriction enzyme sites used for subcloning are underlined. The amino acid alterations introduced by nucleotide substitutions are specified in the primer names (e.g. ATPS2(I1M4)F and ATPS2(I1M4)R are used for changing Met1 (…
Primers		Sequences (5' - 3')
11F	ATPS2-prom-FSal	GTCGACCTGACTTTAACATTGTAGGTGG
11R	ATPS2-CDSnstop-RNco	CCATGGCTGAAACAACGGCTTGTTG
12F	ATPS2(-753)-FBam	AGATGGATCCGCCAATGTTATAGATATTAG
12R	ATPS2(+1136)-RXba	ATCTTCTAGAACCTACACATCATAAGC
	ATPS2(M1I4)F	CAAGATTCATGTCTCTTATCATCAGATC
	ATPS2(I1M4)F	CAAGATTCATCTCTCTTATGATCAGATC
	ATPS2(I1I4)F	CAAGATTCATCTCTCTTATCATCAGATC
	ATPS2(M1I4)R	GATCTGATGATAAGAGACATGAATCTTG
	ATPS2(I1M4)R	GATCTGATCATAAGAGAGATGAATCTTG
	ATPS2(I1I4)R	GATCTGATGATAAGAGAGATGAATCTTG
	ATPS2(M52I58)F	CTAACAATGCAATCTGTTTCGAAAATCACTGTTAAG
	ATPS2(I52M58)F	CTAACAATCCAATCTGTTTCGAAAATGACTGTTAAG
	ATPS2(I52I58)F	CTAACAATCCAATCTGTTTCGAAAATCACTGTTAAG
	ATPS2(M52I58)R	CTTAACAGTGATTTTCGAAACAGATTGCATTGTTAG
	ATPS2(I52M58)R	CTTAACAGTCATTTTCGAAACAGATTGGATTGTTAG
	ATPS2(I52I58)R	CTTAACAGTGATTTTCGAAACAGATTGGATTGTTAG
