# Supplementary material for: Alternative translational initiation of ATP sulfurylase underlying dual localization of sulfate assimilation pathways in plastids and cytosol in Arabidopsis thaliana
Source: Front Plant Sci. 2015 Jan 5;5:750. doi: 10.3389/fpls.2014.00750 (PMC4283515; doi:10.3389/fpls.2014.00750)
Supplement: Supplementary file 5 [file Table5.XLSX]

## Sheet: Sheet1
Supplemental Table S5: DNA template and sequences of primer pairs used to obtain mutated chimeric gene constructs of ATPS2-GFP for the creation of transgenic plants. The amino acid alterations introduced by nucleotide substitutions are specified in the primer names (e.g. ATPS2(I1M4)F and ATPS2(I1M4)R are used for changing Met1 (ATG start codon) to Ile1 (ATC codon) in the ATPS2 sequence).
		5'-terminal region		3'-terminal region
Construct	Template	Forward primer	Reverse primer	Forward primer	Reverse primer
ATPS2M1I-GFP	BamHI-XbaI fragment of ATPS2 gene	ATPS2(-753)-FBam	ATPS2(I1M4)R	ATPS2(I1M4)F	ATPS2(+1136)-RXba
ATPS2M4I-GFP			ATPS2(M1I4)R	ATPS2(M1I4)F
ATPS2M1I/M4I-GFP			ATPS2(I1I4)R	ATPS2(I1I4)F
ATPS2M52I-GFP			ATPS2(I52M58)R	ATPS2(I52M58)F
ATPS2M58I-GFP			ATPS2(M52I58)R	ATPS2(M52I58)F
ATPS2M52I/M58I-GFP			ATPS2(I52I58)R	ATPS2(I52I58)R
ATPS2M4I/M52I/M58I-GFP	ATPS2M52I/M58I		ATPS2(M1I4)R	ATPS2(M1I4)F
ATPS2M1I/M52I/M58I-GFP			ATPS2(I1M4)R	ATPS2(I1M4)F
ATPS2M1L/M4I/M58I-GFP	ATPS2M58I		ATPS2(I1I4)R	ATPS2(I1I4)F
ATPS2M1L/M4I/M52I-GFP	ATPS2M52I		ATPS2(I1I4)R	ATPS2(I1I4)F
